# Supplementary material for: The C/C Genotype of rs1231760 in RGS2 Is a Risk Factor for the Progression of H. pylori-Positive Atrophic Gastritis by Increasing RGS2 Expression
Source: Diagnostics (Basel). 2024 Nov 15;14(22):2563. doi: 10.3390/diagnostics14222563 (PMC11592620; doi:10.3390/diagnostics14222563)
Supplement: Supplementary file 1 [file diagnostics-14-02563-s001.zip]

Archive with 1 entries (1 files):
- diagnostics-3200822-supplementary.xlsx
