# Supplementary material for: The C/C Genotype of rs1231760 in RGS2 Is a Risk Factor for the Progression of H. pylori-Positive Atrophic Gastritis by Increasing RGS2 Expression
Source: Diagnostics (Basel). 2024 Nov 15;14(22):2563. doi: 10.3390/diagnostics14222563 (PMC11592620; doi:10.3390/diagnostics14222563)
Supplement: Supplementary file 1 [file diagnostics-14-02563-s001.zip › diagnostics-3200822-supplementary.xlsx]

## Sheet: Table S1
	Table S1. Information for SNP, PCR, and probe-based HRM
	Gene	SNP	Location		Oligo DNA sequence (5' -3')
	RGS2	rs1231760	50 kb 3' of RGS2	Forward	TGACAGAACAGCTGTGCAAATAAT
				Reverse	ACATTGTTGTGAGCTTAAAGAGC
				Probe	TTTGCTAAGTGAGAATACCGTGTACAATGGAGAA
	Abbreviations: HRM, high-resolution melting; PCR, polymerase

## Sheet: Table S2
	Table S2. Information on inserted DNA sequences for target SNP in RGS2
	Allele		Oligo DNA sequence (5' – 3')
	rs1231760 T allele	Sense	CAGGAGTCCACTGTGTTCTTGTTTGCTAAGTGAGAATACCGTGTACAATG
		Antisense	CTAGCATTGTACACGGTATTCTCACTTAGCAAACAAGAACACAGTGGACTCCTGAGCT
	rs1231760 C allele	Sense	CAGGAGTCCACTGTGTTCTTGTTTGCTAAGTGAGAACACCGTGTACAATG
		Antisense	CTAGCATTGTACACGGTGTTCTCACTTAGCAAACAAGAACACAGTGGACTCCTGAGCT
	The inserted DNA sequences in the SNP sites were underlined.

## Sheet: Table S3
	Table S3. Information on qPCR of RGS2 and NR3C1
	Gene		Primer sequence (5′–3′)	Annealing temperature (°C)	Cycle number
	RGS2	Forward	AAGATTGGAAGACCCGTTTGAG	60	40
		Reverse	GCAAGACCATATTTGCTGGCT
	NR3C1	Forward	CCTAAGGACGGTCTGAAGAGC
		Reverse	GCCAAGTCTTGGCCCTCTAT
